# Supplementary material for: Prevalence and Morphological Characteristics of Taurodontism in Permanent First and Second Molars in a Peruvian CBCT Sample
Source: Dent J (Basel). 2026 Jun 9;14(6):357. doi: 10.3390/dj14060357 (PMC13298470; doi:10.3390/dj14060357)
Supplement: Supplementary file 1 [file dentistry-14-00357-s001.zip]

Archive with 1 entries (1 files):
- dentistry-4278008-supplementary.xlsx
