# Supplementary material for: Prevalence and Morphological Characteristics of Taurodontism in Permanent First and Second Molars in a Peruvian CBCT Sample
Source: Dent J (Basel). 2026 Jun 9;14(6):357. doi: 10.3390/dj14060357 (PMC13298470; doi:10.3390/dj14060357)
Supplement: Supplementary file 1 [file dentistry-14-00357-s001.zip › dentistry-4278008-supplementary.xlsx]

## Sheet: Hoja1
	ID	SEXO	EDAD	MAXILAR	16	17	26	27	36	37	46	47			SEXO
	1	2	1	3	0	1	1	4	2	4	0	4		1	Masculino	1
	2	1	2	4	4	4	0	1	0	2	4	4		2	Femenino	2
	3	1	1	2	0	0	0	0	0	2	0	1
	4	1	2	1	0	0	1	1	0	4	0	0
	5	1	2	3	4	4	1	0	0	1	0	1			Grupo etario
	6	2	1	1	1	1	1	0	0	0	0	0		1	Jóvenes	1
	7	1	2	1	1	4	0	4	4	0	4	0		2	Adultos	2
	8	1	1	4	0	0	1	0	0	1	4	0
	9	2	2	4	0	4	0	0	0	0	0	0
	10	2	1	4	1	1	1	1	0	0	4	0			Maxilar
	11	2	1	3	1	0	0	0	0	0	0	1		1	Superior	1
	12	2	1	3	2	2	1	2	0	1	0	2		2	Inferior	2
	13	2	2	1	1	0	0	1	0	0	0	0		3	Ambos	3
	14	2	2	3	4	1	4	2	0	2	0	2		4	Ninguno	4
	15	2	1	3	4	2	0	1	4	4	0	2
	16	2	1	1	1	1	0	4	0	0	0	0			Tipo
	17	2	2	3	1	4	1	4	0	2	0	4		1	Normal	0
	18	2	2	1	4	0	1	0	0	4	0	0		2	Hipotaurodontismo	1
	19	2	2	1	0	0	0	1	0	0	0	0		3	Mesotaurodontismo	2
	20	1	2	2	0	1	1	0	0	2	4	4		4	Hipertaurodontismo	3
	21	2	2	4	0	0	0	0	0	0	0	0		5	Pieza no registrable	4
	22	2	1	3	1	1	1	1	1	4	0	4
	23	1	1	1	0	1	0	0	0	0	0	0
	24	1	2	4	0	0	4	0	0	0	0	0
	25	2	2	1	4	1	0	0	4	0	0	0
	26	2	1	4	0	0	4	0	0	0	0	0
	27	2	1	4	0	0	0	0	0	0	4	0
	28	2	1	3	0	1	1	2	0	0	0	1
	29	2	2	4	0	0	0	0	0	0	0	0
	30	1	1	4	0	4	4	0	4	0	0	0
	31	2	2	3	0	0	0	1	1	1	1	0
	32	2	1	3	1	4	0	1	1	1	0	1
	33	2	2	3	0	1	0	0	0	0	0	1
	34	1	1	2	0	0	0	0	1	4	4	1
	35	1	2	4	4	0	0	0	0	0	0	0
	36	2	1	2	0	0	0	0	1	0	0	0
	37	1	1	3	1	1	0	2	0	0	0	1
	38	2	2	4	0	0	4	0	0	0	0	0
	39	1	2	3	2	2	4	2	4	0	0	1
	40	1	1	3	1	1	0	1	0	0	0	1
	41	1	2	3	0	0	4	1	0	0	4	1
	42	1	2	4	0	0	4	0	0	0	4	0
	43	2	2	3	1	1	4	1	4	1	1	3
	44	1	1	1	0	0	1	0	0	4	0	0
	45	2	2	1	4	1	1	2	0	4	4	4
	46	1	2	3	1	1	4	1	4	2	0	2
	47	1	2	3	4	1	0	2	4	1	4	1
	48	1	1	3	1	0	4	1	4	2	0	0
	49	1	1	1	1	1	4	1	0	0	0	0
	50	1	2	1	0	0	1	0	0	0	0	0
	51	2	2	1	2	0	2	0	4	4	4	4
	52	2	1	2	4	0	0	0	4	1	4	4
	53	1	2	1	0	0	1	1	4	0	0	0
	54	2	2	1	1	4	1	2	0	0	4	4
	55	2	2	3	0	1	4	1	0	0	0	2
	56	2	2	3	0	1	0	0	0	1	0	0
	57	1	1	2	0	0	4	0	0	0	0	1
	58	2	1	4	1	1	0	1	0	0	4	0
	59	1	2	1	4	1	4	0	0	0	0	0
	60	2	1	3	1	4	2	4	4	1	0	4
	61	2	1	3	1	4	4	4	4	4	4	2
	62	2	2	3	1	1	4	4	0	1	4	1
	63	2	2	3	4	1	1	1	1	1	0	0
	64	2	2	1	1	0	0	4	0	4	0	4
	65	2	1	2	0	0	0	0	4	2	4	0
	66	2	1	3	0	4	0	1	4	1	4	0
	67	1	1	1	0	1	0	1	0	0	4	4
	68	1	1	4	4	0	0	4	4	0	0	4
	69	2	1	3	1	1	2	1	1	1	4	1
	70	1	2	1	4	1	4	4	0	0	0	0
	71	2	2	1	1	1	1	1	4	4	4	4
	72	1	2	3	1	4	2	4	1	4	4	0
	73	1	1	3	0	1	1	1	0	1	0	1
	74	2	1	3	1	0	1	1	0	2	2	2
	75	2	1	3	1	1	1	1	0	1	0	1
	76	1	2	1	1	4	0	1	0	0	0	0
	77	1	1	4	1	2	1	2	0	0	0	1
	78	1	1	1	0	1	1	0	0	0	0	4
	79	1	2	2	4	4	4	4	4	4	1	1
	80	2	2	4	4	1	4	0	4	4	4	4
	81	2	1	1	4	0	1	0	4	4	4	4
	82	2	1	4	4	4	4	4	4	4	0	4
	83	1	1	1	0	1	4	1	0	0	0	0
	84	2	2	1	2	4	1	4	0	0	0	0
	85	1	1	1	0	0	1	1	0	0	0	0
	86	2	2	1	0	1	0	1	4	4	0	0
	87	1	1	4	4	0	4	0	0	0	0	0
	88	2	2	1	4	1	1	4	4	0	4	0
	89	2	2	1	1	0	1	0	0	0	0	0
	90	1	1	3	0	0	0	1	0	0	0	1
	91	2	2	4	0	0	0	0	0	0	0	0
	92	2	2	1	4	4	0	1	0	4	4	4
	93	1	1	1	1	1	1	4	0	4	0	4
	94	1	2	4	0	0	0	0	4	0	4	0
	95	2	1	1	0	0	1	1	0	0	0	0
	96	1	1	1	0	0	0	1	0	0	0	0
	97	2	2	4	0	0	0	0	4	0	0	0
	98	1	1	4	0	0	0	0	4	0	4	0
	99	1	1	3	4	1	0	4	0	1	4	1
	100	2	2	4	0	4	0	0	4	0	0	4
	101	1	1	2	4	0	4	0	4	2	4	1
	102	1	1	4	0	0	4	4	0	4	0	0
	103	2	2	1	1	4	0	0	4	0	4	0
	104	2	1	3	0	1	1	2	0	0	0	1
	105	1	1	3	0	0	1	1	0	0	0	1
	106	2	2	1	2	0	0	1	0	4	0	0
	107	2	2	4	0	0	0	4	0	0	0	0
	108	1	1	4	4	0	4	0	4	4	0	4
	109	2	2	4	0	4	0	4	0	4	0	4
	110	1	2	4	0	0	0	0	0	0	0	0
	111	1	2	4	4	0	0	0	4	0	4	4
	112	1	1	4	4	0	4	0	0	0	0	0
	113	2	2	1	1	4	4	1	4	4	0	4
	114	2	1	2	0	4	4	0	4	0	0	2
	115	1	2	4	4	4	4	4	0	0	0	0
	116	1	1	1	0	0	1	1	0	0	0	0
	117	2	2	4	0	0	0	0	0	0	0	0
	118	2	1	1	0	1	0	1	0	0	0	0
	119	1	2	4	4	0	4	0	4	0	4	0
	120	2	1	4	4	4	4	0	4	0	0	0
	121	2	2	4	4	0	0	0	0	4	0	0
	122	2	1	3	0	4	0	1	0	1	0	0
	123	1	1	1	1	0	1	0	0	0	0	0
	124	1	2	4	4	0	4	0	0	0	0	0
	125	2	1	1	1	1	1	0	0	0	0	0
	126	1	2	4	4	4	4	4	0	0	0	0
	127	2	1	1	1	1	1	1	0	0	0	0
	128	1	1	4	4	0	4	0	4	0	4	4
	129	2	2	1	0	1	0	1	0	0	0	0
	130	2	2	1	4	1	1	1	4	0	0	4
	131	2	1	3	1	1	0	1	0	0	0	1
	132	2	2	3	1	1	0	4	0	2	0	0
	133	1	1	1	1	1	1	1	0	0	0	0
	134	1	1	1	1	1	0	1	0	0	0	0
	135	2	1	1	4	4	1	1	0	0	0	0
	136	2	1	4	0	0	0	0	0	0	0	0
	137	2	2	1	1	1	0	1	0	0	0	0
	138	1	2	4	0	0	0	0	4	0	0	0
	139	2	2	4	0	0	0	0	0	0	0	0
	140	2	1	3	2	1	1	1	0	2	1	1
	141	2	2	4	4	4	0	0	4	4	4	4
	142	2	2	4	4	4	4	0	0	0	0	0
	143	2	2	3	4	1	0	1	1	1	0	1
	144	2	1	3	0	1	1	1	0	1	0	1
	145	2	2	1	4	0	1	1	4	4	0	0
	146	1	1	3	1	1	4	0	0	1	4	0
	147	1	1	1	2	1	0	0	0	0	4	0
	148	2	2	4	0	0	0	0	0	0	0	0
	149	2	1	1	4	1	4	0	0	0	4	0
	150	1	1	4	1	0	0	1	0	4	0	4
	151	2	1	3	1	1	1	1	0	0	0	1
	152	1	2	3	1	0	4	1	0	1	4	4
	153	1	2	4	0	0	0	0	0	0	0	0
	154	1	2	4	0	0	0	0	4	0	0	0
	155	1	2	1	0	0	1	0	0	4	0	0
	156	2	2	1	4	1	4	4	0	0	0	0
	157	2	2	1	1	4	4	0	0	0	0	0
	158	1	2	1	0	1	0	1	0	0	0	0
	159	1	2	4	0	0	0	4	0	0	0	0
	160	2	1	1	1	0	1	0	0	0	0	0
	161	1	1	3	4	1	0	0	4	4	1	0
	162	1	2	3	0	0	1	0	4	0	0	1
	163	2	1	1	1	4	1	2	0	0	0	0
	164	2	2	1	4	0	0	1	4	4	0	4
	165	1	1	1	0	1	1	0	0	0	0	0
	166	1	1	1	1	1	1	1	0	0	0	4
	167	2	1	1	0	1	0	4	4	4	4	0
	168	2	2	2	0	0	0	4	0	4	0	1
	169	2	1	4	0	0	4	0	0	4	4	4
	170	2	1	2	4	0	0	0	0	1	0	4
	171	1	2	3	2	4	4	4	0	1	0	4
	172	2	1	3	1	1	1	1	0	1	0	4
	173	1	1	3	0	1	0	0	0	0	0	1
	174	2	2	4	4	0	4	0	0	0	0	0
	175	2	2	1	0	0	0	1	0	0	0	4
	176	2	1	3	1	1	1	1	0	0	0	1
	177	2	2	1	1	4	1	0	4	4	4	0
	178	1	1	3	2	4	1	4	1	1	0	1
	179	1	1	3	2	4	1	4	1	1	0	1
	180	2	2	1	1	4	1	1	4	4	0	0
	181	2	2	4	0	0	0	0	0	4	4	0
	182	2	2	4	0	0	4	0	0	0	0	0
	183	2	1	1	0	1	0	1	0	4	0	0
	184	2	2	4	0	0	1	0	0	0	0	1
	185	2	2	1	0	0	4	1	4	0	4	4
	186	1	2	4	0	0	4	0	0	0	4	0
	187	2	2	4	4	4	0	4	0	0	4	0
	188	1	2	4	1	1	0	0	4	4	0	0
	189	1	1	3	1	1	1	1	0	0	0	1
	190	1	1	4	0	0	0	0	0	0	0	0
	191	1	1	4	0	0	0	0	0	0	0	0
	192	1	2	2	4	0	0	0	4	1	4	4
	193	1	2	1	1	1	4	4	0	0	0	0
	194	2	2	1	0	1	0	0	4	0	4	0
	195	1	2	4	4	4	0	0	0	0	0	4
	196	1	2	4	4	4	4	4	0	0	0	0
	197	2	2	1	0	1	4	4	0	0	0	0
	198	2	1	3	4	1	4	1	0	1	0	1
	199	2	1	1	1	1	1	1	0	0	0	0
	200	2	2	3	0	0	0	4	0	0	0	1
	201	1	2	3	1	1	4	1	4	1	1	1
	202	1	2	3	4	0	4	4	0	0	0	1
	203	1	1	4	0	0	0	0	0	0	0	0
	204	2	1	4	0	0	0	0	0	0	0	0
	205	2	2	4	0	0	0	0	4	0	0	0
	206	2	2	1	1	0	0	1	0	0	4	4
	207	1	1	4	0	0	0	0	0	0	0	0
	208	2	1	4	0	4	4	0	0	1	0	1
	209	2	2	3	0	2	0	3	0	0	0	2
	210	1	1	1	1	0	4	0	0	0	4	0
	211	1	2	4	0	0	4	0	0	0	0	0
	212	1	1	4	0	0	4	0	0	4	0	4
	213	2	2	1	0	1	0	1	0	0	0	0
	214	1	1	2	0	0	0	0	0	1	0	0
	215	2	1	3	1	0	0	0	0	1	0	1
	216	1	2	2	0	0	0	0	0	0	0	1
	217	1	2	4	4	0	1	0	4	0	0	0
	218	2	1	3	0	4	4	1	0	1	0	1
	219	2	1	3	4	4	0	0	4	1	4	0
	220	2	2	4	0	0	0	0	0	0	0	0
	221	1	2	1	0	0	1	0	4	0	0	4
	222	2	1	4	0	0	0	0	0	0	0	0
	223	1	2	1	2	0	4	0	0	0	0	4
	224	2	2	4	0	0	0	0	4	0	4	0
	225	1	1	4	0	0	0	0	0	0	0	0
	226	2	1	1	0	1	0	0	0	0	0	0
	227	2	1	1	0	4	0	1	4	0	0	0
	228	2	1	4	0	0	0	0	4	0	4	0
	229	1	1	3	0	1	0	1	0	0	0	1
	230	2	1	3	1	2	0	2	0	2	4	2
	231	2	2	1	0	1	0	1	0	0	0	0
	232	1	1	4	4	0	0	0	0	0	0	4
	233	2	2	4	0	0	0	0	0	4	0	0
	234	1	1	1	0	4	1	0	0	0	0	0
	235	2	1	4	0	0	0	0	0	0	0	0
	236	1	1	3	0	1	1	1	1	4	4	1
	237	2	2	4	0	0	0	4	0	0	0	0
	238	2	2	3	0	1	0	1	0	0	0	1
	239	1	2	1	0	0	1	1	4	0	0	0
	240	1	1	1	1	0	4	0	0	4	4	0
	241	1	1	3	0	0	0	1	0	0	0	2
	242	1	1	1	1	2	2	0	0	0	0	0
	243	2	1	3	4	4	1	2	0	1	0	2
	244	1	1	1	1	0	0	0	0	0	0	0
	245	2	1	4	0	0	4	0	0	0	0	0
	246	1	1	4	0	0	0	0	0	0	4	0
	247	2	1	4	0	0	0	0	0	0	0	0
	248	2	1	3	1	4	1	1	0	1	0	0
	249	2	2	4	0	0	4	0	0	0	0	0
	250	1	1	3	1	2	1	1	1	1	4	0
	251	1	2	4	0	4	0	0	0	0	0	0
	252	1	1	1	1	0	0	0	0	0	0	0
	253	1	2	1	1	0	0	0	0	0	0	0
	254	2	2	1	1	0	1	1	0	4	0	4
	255	2	2	4	4	4	0	0	4	4	4	0
	256	2	2	1	0	2	0	1	4	0	0	0
	257	1	1	1	1	2	1	1	0	4	0	0
	258	2	2	1	1	4	1	0	0	0	4	0
	259	1	2	1	1	0	0	0	0	0	0	0
	260	2	2	1	1	0	1	1	0	0	0	4
	261	2	1	4	4	0	0	0	0	0	0	0
	262	2	2	4	0	0	4	4	0	0	0	0
	263	1	2	4	4	0	0	4	4	0	0	0
	264	1	2	4	4	0	4	0	0	0	0	0
	265	1	1	1	0	1	0	0	0	0	4	0
	266	2	1	4	0	0	0	0	0	0	0	0
	267	2	1	1	0	0	1	0	0	0	0	0
	268	2	2	3	1	0	0	1	0	1	1	0
	269	2	2	2	0	0	0	0	0	1	0	0
	270	1	2	4	4	4	4	0	0	0	0	0
	271	1	2	4	0	0	0	0	0	0	0	0
	272	2	2	3	1	0	0	0	4	4	4	1
	273	1	2	1	1	0	0	0	0	0	0	4
	274	2	1	3	2	1	1	1	1	4	0	0
	275	1	2	4	0	0	0	4	4	0	0	0
	276	1	1	1	0	1	1	1	0	0	0	0
	277	1	2	4	0	0	0	0	0	0	0	0
	278	1	2	2	0	0	0	0	0	1	0	0
	279	2	1	1	0	0	1	2	0	0	0	0
	280	2	2	2	0	0	4	0	0	0	0	2
	281	1	1	1	2	1	0	0	0	0	0	0
	282	1	1	3	1	0	1	0	0	1	0	0
	283	2	2	3	4	1	1	1	0	1	4	1
	284	1	2	1	0	0	4	1	4	4	0	0
	285	1	1	4	0	0	0	0	0	0	0	0
	286	2	2	3	1	0	1	0	4	1	4	0
	287	1	2	3	4	1	4	4	0	1	0	1
	288	2	2	4	0	0	0	0	0	0	0	0
	289	2	2	2	4	0	4	0	0	2	0	0
	290	1	2	4	4	0	0	0	0	0	4	0
	291	1	2	4	4	0	4	0	0	0	4	4
	292	2	2	3	1	0	1	1	4	1	0	0
	293	1	1	4	0	0	0	0	0	0	0	0
	294	1	2	4	0	0	0	0	4	4	0	0
	295	2	1	3	1	1	1	1	4	2	4	1
	296	1	1	4	0	0	0	0	0	0	0	0
	297	1	1	3	0	1	0	0	0	0	0	1
	298	1	2	1	1	0	0	0	0	0	0	0
	299	2	2	2	0	0	0	0	0	1	0	1
	300	1	2	3	0	4	4	4	0	1	4	1
	301	2	2	4	4	0	4	0	0	4	4	0
	302	2	2	4	4	4	4	4	0	0	4	0
	303	2	1	1	1	1	0	1	0	0	0	0
	304	2	1	1	1	0	0	0	0	0	0	0
	305	1	1	4	0	0	0	0	0	0	0	0
	306	2	1	1	0	1	0	0	0	0	0	0
	307	2	2	4	0	4	4	0	0	0	4	0
	308	2	2	3	1	2	1	2	0	2	0	0
	309	2	1	3	1	0	0	0	0	1	0	0
	310	1	1	4	0	0	0	0	4	4	4	4
	311	2	2	1	1	4	4	0	0	0	0	0
	312	1	1	1	1	1	0	1	0	4	4	0
	313	2	2	1	4	4	1	1	4	0	0	0
	314	1	1	1	1	0	1	0	0	0	0	0
	315	1	1	3	1	1	1	1	0	1	0	1
	316	2	1	1	1	1	0	1	0	0	0	0
	317	1	2	1	0	0	4	1	0	0	0	0
	318	1	2	4	0	0	0	0	0	4	0	0
	319	1	1	1	1	4	1	1	0	0	0	0
	320	2	2	3	0	1	0	1	4	1	4	0
	321	2	2	1	0	0	0	1	0	0	0	0
	322	2	1	1	1	2	0	4	4	4	0	4
	323	1	1	1	4	1	0	4	4	0	0	0
	324	1	2	1	1	1	1	1	0	0	0	0
	325	2	1	3	1	1	2	2	0	1	0	1
	326	2	1	4	1	1	0	1	0	0	0	0
	327	1	1	4	0	0	0	0	0	0	0	0
	328	2	2	2	4	4	0	0	1	1	4	1
	329	1	2	4	0	4	4	0	0	0	0	0
	330	2	2	1	1	1	2	1	4	0	4	0
	331	2	2	4	4	0	4	0	4	0	0	0
	332	1	2	4	0	4	4	0	4	4	4	0
	333	1	1	1	0	2	0	1	4	4	4	0
	334	1	2	1	2	1	4	0	4	0	4	4
	335	1	2	2	0	0	4	4	0	0	0	1
	336	1	1	3	1	2	1	2	0	1	0	4
	337	1	1	3	1	1	1	2	0	1	0	0
	338	1	1	3	4	0	1	1	0	1	0	0
	339	2	1	4	0	0	0	0	0	0	0	0
	340	1	1	3	1	0	0	4	1	1	1	1
	341	1	2	4	0	4	0	4	4	4	4	4
	342	2	2	3	1	1	2	2	0	0	4	1
	343	1	2	4	0	0	0	0	4	0	4	0
	344	2	2	1	4	4	1	1	4	0	0	0
	345	2	1	3	1	2	1	2	0	1	0	1
	346	2	1	1	1	0	1	0	4	0	4	0
	347	1	1	3	1	1	0	1	0	1	0	0
	348	1	1	1	0	1	0	1	0	0	0	0
	349	1	1	3	0	1	0	1	0	1	0	1
	350	2	1	3	1	0	0	0	1	0	0	0
	351	2	1	1	0	1	0	0	0	0	0	0
	352	2	1	1	1	0	0	0	0	0	0	0
	353	1	1	3	1	1	1	1	0	1	0	1
	354	2	1	1	0	1	0	1	0	0	0	0
	355	2	2	3	1	0	4	4	0	0	0	1
	356	1	1	1	1	4	4	1	0	0	0	0
	357	2	2	4	4	4	4	0	0	0	4	4
	358	1	1	1	0	1	0	0	4	0	0	0
	359	2	1	1	4	1	1	1	4	0	0	0
	360	1	2	4	4	0	0	4	0	0	0	0
	361	2	2	3	1	0	0	4	0	0	1	0
	362	2	2	1	0	1	0	0	4	0	4	4
	363	1	2	4	0	0	0	4	0	4	0	4
	364	2	2	4	0	4	0	0	0	4	0	0
	365	2	1	1	1	0	1	1	0	0	0	0
	366	1	1	1	0	1	0	0	0	0	0	0
	367	1	1	4	0	0	1	2	0	1	0	4
	368	2	2	4	0	0	0	0	4	0	4	4
	369	1	2	4	0	0	0	0	4	0	4	0
	370	1	2	4	0	0	0	0	4	0	4	0
	371	1	2	4	4	0	0	0	0	0	0	0
	372	2	1	3	0	1	1	1	0	0	1	4
	373	1	2	4	4	0	0	0	0	0	0	0
	374	2	1	4	0	0	0	0	0	0	0	0
	375	1	2	4	0	0	0	4	0	0	0	0
	376	2	2	3	0	0	2	0	0	1	0	0
	377	1	1	3	0	2	2	2	0	1	0	2
	378	1	1	3	1	2	1	2	0	1	0	0
	379	1	2	4	0	0	0	0	4	0	0	0
	380	1	2	4	0	0	0	0	4	0	4	0
	381	2	1	4	0	0	0	0	0	0	0	0
	382	1	1	1	0	1	4	0	0	0	0	0
